# Supplementary material for: Glomerulocapillary miRNA response to HLA-class I antibody in vitro and in vivo
Source: Sci Rep. 2017 Nov 6;7:14554. doi: 10.1038/s41598-017-14674-5 (PMC5673998; doi:10.1038/s41598-017-14674-5)
Supplement: Supplementary file 1 — Supplementary Dataset 1 [file 41598_2017_14674_MOESM1_ESM.xlsx]

## Sheet: RawDataUploadhumoralinvitro2hoc
Ansatz	hsa-let-7a-000377	hsa-let-7b-002619	hsa-let-7c-000379	hsa-let-7d-002283	hsa-let-7e-002406	hsa-let-7f-000382	hsa-let-7g-002282	hsa-miR-100-000437	hsa-miR-1-002222	hsa-miR-101-002253	hsa-miR-103-000439	hsa-miR-105-002167	hsa-miR-106a-002169	hsa-miR-106b-000442	hsa-miR-107-000443	hsa-miR-10a-000387	hsa-miR-10b-002218	hsa-miR-122-002245	hsa-miR-125a-3p-002199	hsa-miR-125a-5p-002198	hsa-miR-125b-000449	hsa-miR-126-002228	hsa-miR-127-000452	hsa-miR-127-5p-002229	hsa-miR-128a-002216	hsa-miR-129-000590	hsa-miR-130a-000454	hsa-miR-130b-000456	hsa-miR-132-000457	hsa-miR-133a-002246	hsa-miR-133b-002247	hsa-miR-135a-000460	hsa-miR-135b-002261	hsa-miR-136-000592	hsa-miR-138-002284	hsa-miR-139-3p-002313	hsa-miR-139-5p-002289	hsa-miR-140-3p-002234	hsa-miR-141-000463	hsa-miR-142-3p-000464	hsa-miR-142-5p-002248	hsa-miR-143-002249	hsa-miR-145-002278	hsa-miR-146a-000468	hsa-miR-146b-001097	hsa-miR-146b-3p-002361	hsa-miR-147-000469	hsa-miR-147b-002262	hsa-miR-148a-000470
Anti-A2 without complement (in vitro C-)	0.00046755	0.00496962	3.009e-05	0.00038108	0.00285712	6.914e-05	0.0005998	0.0199732	3.82e-06	7e-06	0.00076113	0	0.0139379	0.00058793	9.37e-06	0.00080773	0.00200725	0	1.952e-05	0.0143999	0.0075189	0.00030709	0.0031498	1.95e-06	3.308e-05	0	0.00013136	0.0002423	0.00146467	0.00027007	7.01e-06	5.8e-07	1.646e-05	0	0.00336836	0	8.48e-05	3.574e-05	0	1.349e-05	0	0.00036265	0.014676	0.00365902	0.0001358	0	0	0	1.382e-05
Anti-A2 without complement (in vitro C-)	0.00062422	0.00220497	2.571e-05	0.00036961	0.00229307	6.912e-05	0.00093755	0.0225908	0	1.12e-05	0.00055552	0	0.010643	0.00037728	1.636e-05	0.00080458	0.00109331	0	8.67e-06	0.01034	0.00880194	0.00055447	0.00445139	0	2.973e-05	0	0.00016785	0.00021896	0.00114805	0.00017173	0	0	1.732e-05	0	0.0103179	0	5.277e-05	7.117e-05	0	1.326e-05	0	0.00028539	0	0.00480646	0.00016106	0	0	0	0
Anti-A2 without complement (in vitro C-)	0.003873	0.00665045	0.00016904	0.00484821	0.0158834	0.00099065	0.0046058	0.104579	3.77e-06	7.718e-05	0.00316115	0	0.0827938	0.00421184	0.00012036	0.0078107	0.00794172	0	3.82e-06	0.0162397	0.03644	0.00287478	0.0117001	9.1e-07	0.00017164	0	0.00103344	0.00250091	0.00395712	0.00016857	0	6.31e-06	6.149e-05	0	0.00886089	0	3.425e-05	9.015e-05	1.342e-05	0.00012247	1.07e-06	0.00198956	0.014748	0.0114435	0.00066088	0	0	5.99e-06	0.00016683
Anti-A2 with complement (in vitro C+)	0.00206964	0.0157105	8.461e-05	0.00122878	0.0119991	0.00039362	0.0026718	0.0545686	1.347e-05	3.298e-05	0.00277659	0	0.0567496	0.00313195	5.271e-05	0.00238117	0.00403522	0	2.006e-05	0.0175058	0.0144411	0.00100319	0.00683912	1.74e-06	0.00010857	0	0.00086033	0.00118469	0.0101259	0.00043778	0	1.24e-06	3.972e-05	0	0.0140628	0	7.759e-05	7.315e-05	0	5.587e-05	7.19e-06	0.0017609	0.0104465	0.00697483	0.00043524	0	0	0	9.051e-05
Anti-A2 with complement (in vitro C+)	0.00193242	0.0413399	0.00018244	0.00147901	0.00776968	0.00020691	0.00113362	0.0383275	0	2.062e-05	0.00056868	0	0.0116517	0.00055735	7.3e-06	0.0011373	0.00162974	0	1.461e-05	0.0104257	0.0110645	0.00063986	0.00836923	0	8.938e-05	0	0.00017059	0.00031417	0.00540618	0.0001394	0	0	1.049e-05	0	0.0172058	0	2.114e-05	0.00010037	0	1.064e-05	0	0.00031437	0.00925161	0.00506953	0.00015781	0	0	0	0
Anti-A2 with complement (in vitro C+)	0.00723395	0.00844902	0.00020515	0.00419824	0.0284584	0.0013955	0.00504126	0.11744	9.51e-06	0.00010843	0.0026978	0	0.0870507	0.00551662	0.00023812	0.00932294	0.00919458	0	1.126e-05	0.0227498	0.0405262	0.00296244	0.0146496	1.7e-07	0.00017037	8.19e-06	0.00134144	0.00275449	0.00757783	0.00018248	0	8.89e-06	0.00010265	0	0.010957	0	5.179e-05	9.597e-05	1.04e-05	0.0001953	1.07e-06	0.00271845	0.0203335	0.0117516	0.00088441	2.05e-06	0	0	0.00017085
Anti-A1 without complement (in vitro control without complement	0.00038733	0.0149065	2.567e-05	0.000384	0.00233892	4.641e-05	0.00054305	0.0282111	8.3e-07	5.54e-06	0.0010263	0	0.0170682	0.00049448	3.848e-05	0.00123358	0.00248662	0	4.04e-05	0.0283951	0.0104297	0.00049313	0.00471621	1.26e-06	6.289e-05	0	0.0001497	0.00040683	0.00286585	0.00049351	7e-06	1.11e-06	1.293e-05	0	0.00639874	0	0.00014784	0.00011073	1.13e-06	7.34e-06	0	0.00040165	0.0179925	0.00441095	0.00017572	0	0	0	3e-06
Anti-A1 without complement (in vitro control without complement	0.00658467	0.0635705	0.00024431	0.00270885	0.0358338	0.00029295	0.00307394	0.0399604	0	6.57e-06	0.0008614	0	0.0114673	0.00035109	7.657e-05	0.00143999	0.00268909	0	7.244e-05	0.0235555	0.00544527	0.00112582	0.00914987	0	0.00016244	0	8.762e-05	0.00017247	0.00344696	0.00050304	0	0	1.29e-05	0	0.0169199	1.097e-05	8.666e-05	0.00014683	0	6.61e-06	0	0.00041829	0.0208701	0.0131555	0.00034612	0	0	0	0
Anti-A1 without complement (in vitro control without complement	0.00766588	0.0058663	0.00018952	0.00462179	0.0258564	0.00178318	0.00432725	0.112007	9.59e-06	9.595e-05	0.00301143	0	0.102073	0.00441206	0.00017416	0.00732816	0.0102706	0	6.11e-06	0.0242591	0.0332769	0.00307471	0.0139815	1.415e-05	0.00021755	9.05e-06	0.00157075	0.0024241	0.00713271	0.00024442	0	4.24e-06	9.529e-05	3.9e-07	0.0136086	0	4.679e-05	0.00012221	1.209e-05	0.00018992	1.9e-07	0.00229811	0.0216974	0.0133656	0.00080188	1.05e-06	0	8.62e-06	0.00024022
Anti-A1 with complement (in vitro control with complement)	8.942e-05	0.00243552	6.79e-06	0.00025488	0.00178817	5.445e-05	0.00045549	0.010341	2.97e-06	1.388e-05	0.00043533	0	0.0104494	0.00050304	4.99e-06	0.00044598	0.00088935	0	0.00011055	0.00463762	0.00319345	0.00033134	0.00295982	9.1e-07	3.344e-05	0	0.00014938	0.00018043	0.00325505	0.00020021	0	0	9.14e-06	0	0.00384928	0	3.37e-06	2.665e-05	0	1.691e-05	0	0.00041468	0.00352453	0.00108798	0.00010828	0	0	0	1.35e-05
Anti-A1 with complement (in vitro control with complement)	0.00409523	0.0129321	8.921e-05	0.00148203	0.0157294	0.00027492	0.00165106	0.039393	0	1.523e-05	0.00066055	0	0.0110218	0.00035756	8.641e-05	0.00117529	0.00161877	0	4.733e-05	0.00593722	0.00845006	0.00070248	0.00848415	0	5.078e-05	0	0.00015832	0.00028663	0.00568562	0.00016515	0	0	1.838e-05	0	0.0100944	0	3.788e-05	7.561e-05	0	2.962e-05	0	0.00041731	0.00755866	0.00210353	0.00019553	0	0	0	0
Anti-A1 with complement (in vitro control with complement)	0.00478035	0.00457293	0.000145	0.00312773	0.0199058	0.00117131	0.00310613	0.0990522	6e-06	6.05e-05	0.0024642	0	0.100993	0.00355073	0.00015922	0.00626849	0.0100709	0	1.03e-05	0.0214829	0.0251959	0.00314731	0.0127032	7.1e-07	0.00019657	6.08e-06	0.00101194	0.00212155	0.0126242	0.00019725	0	6.22e-06	5.872e-05	1.9e-07	0.00779807	0	6.105e-05	9.734e-05	3.08e-06	9.788e-05	0	0.00199324	0.0251261	0.0124677	0.00077599	3.8e-07	0	1.57e-06	0.00017472
[truncated: 737 more columns]
